# Supplementary material for: Carbon Dioxide Hydrogenation to Formate Catalyzed by a Bench-Stable, Non-Pincer-Type Mn(I) Alkylcarbonyl Complex
Source: Organometallics. 2021 Apr 20;40(9):1213–20. doi: 10.1021/acs.organomet.0c00710 (PMC8155569; doi:10.1021/acs.organomet.0c00710)
Supplement: Supplementary file 2 — om0c00710_si_002.xyz [file om0c00710_si_002.xyz]

   57
A
scf done: -1754.272630
Mn     5.388982     6.199895    -1.304386
 P     6.763122     4.304974    -1.193207
 P     3.882996     4.877802    -2.349475
 O     4.529984     6.126757     1.511181
 O     3.707490     8.452073    -2.138722
 C     6.019716     3.068310    -2.358198
 H     6.407925     3.318260    -3.350698
 H     6.370813     2.057191    -2.121305
 C     4.820412     6.102293     0.379843
 C     4.392945     7.575110    -1.784446
 C     4.492086     3.125585    -2.360951
 H     4.094990     2.646711    -1.461699
 H     4.084636     2.581711    -3.220876
 C     3.647825     5.291565    -4.175142
 H     3.478280     6.377201    -4.158994
 C     2.453181     4.631840    -4.864496
 C     4.901318     5.015082    -5.004271
 H     5.796992     5.459280    -4.563840
 H     5.065344     3.937542    -5.122059
 H     4.774396     5.434405    -6.009360
 H     2.564562     3.542362    -4.907018
 H     2.399168     4.989396    -5.900000
 H     1.494679     4.862994    -4.393529
 C     8.504181     4.544517    -1.851227
 H     8.325735     5.273287    -2.652612
 C     9.184472     3.330138    -2.483986
 C     9.412470     5.210819    -0.816080
 H     8.956741     6.100918    -0.375590
 H     9.673683     4.527916    -0.001582
 H    10.349455     5.519726    -1.294128
 H     9.430664     2.555688    -1.753428
 H    10.125412     3.652905    -2.946653
 H     8.578235     2.873886    -3.271563
 C     2.096190     4.770216    -1.758245
 H     1.577332     5.494512    -2.400053
 C     1.904880     5.231991    -0.317434
 C     1.449155     3.396797    -1.947714
 H     1.587597     2.984769    -2.949334
 H     1.848430     2.673661    -1.228224
 H     0.370700     3.472552    -1.764694
 H     2.437088     4.589261     0.391536
 H     0.838562     5.190018    -0.062720
 H     2.244835     6.259042    -0.166213
 C     6.926197     3.382584     0.434045
 H     7.244677     4.163310     1.138812
 C     7.943078     2.242748     0.476809
 C     5.568138     2.849067     0.896262
 H     4.765857     3.586898     0.823959
 H     5.278387     1.968653     0.311941
 H     5.635688     2.533788     1.944055
 H     7.723301     1.476802    -0.275526
 H     7.896977     1.754155     1.458014
 H     8.970783     2.580127     0.330562
 H     6.107139     6.310747    -2.726732
 O     7.175509     7.651226    -0.579184
 C     6.602802     8.508933    -0.020052
 O     6.086621     9.382617     0.544158

   57
TSAB
scf done: -1754.272407
Mn     5.339721     6.147509    -1.161221
 P     6.737420     4.258106    -1.167103
 P     3.864222     4.874671    -2.307927
 O     4.375886     5.890018     1.604947
 O     3.621071     8.400183    -1.900451
 C     5.938289     3.001292    -2.275742
 H     6.324956     3.197230    -3.280575
 H     6.262646     1.990879    -2.000992
 C     4.703451     5.914913     0.484648
 C     4.323943     7.527587    -1.569055
 C     4.414211     3.104473    -2.272504
 H     4.008301     2.673311    -1.352246
 H     3.983826     2.543834    -3.110091
 C     3.733349     5.306902    -4.136328
 H     3.532767     6.387567    -4.109577
 C     2.600033     4.628360    -4.905318
 C     5.043321     5.084596    -4.891217
 H     5.899660     5.526723    -4.375791
 H     5.235098     4.015776    -5.039979
 H     4.974556     5.541517    -5.885573
 H     2.732444     3.540855    -4.939590
 H     2.608297     4.985942    -5.942244
 H     1.609020     4.843085    -4.498216
 C     8.421057     4.477670    -1.968607
 H     8.146720     5.103050    -2.828994
 C     9.113169     3.229252    -2.517593
 C     9.371084     5.294029    -1.093337
 H     8.931218     6.245350    -0.785608
 H     9.666105     4.749175    -0.190201
 H    10.287399     5.517043    -1.652530
 H     9.502407     2.582215    -1.728577
 H     9.966427     3.541730    -3.132256
 H     8.459222     2.628900    -3.156568
 C     2.044772     4.829634    -1.815191
 H     1.585660     5.563623    -2.491120
 C     1.786986     5.306403    -0.389802
 C     1.367135     3.474860    -2.031569
 H     1.535861     3.056897    -3.026052
 H     1.713551     2.741972    -1.294840
 H     0.284519     3.583216    -1.895300
 H     2.249215     4.644872     0.349544
 H     0.706578     5.309065    -0.199341
 H     2.159544     6.319011    -0.219308
 C     6.990889     3.358038     0.463303
 H     7.247353     4.164239     1.164334
 C     8.096418     2.305986     0.509705
 C     5.679955     2.721108     0.930474
 H     4.829099     3.404561     0.893591
 H     5.437629     1.839857     0.325730
 H     5.787619     2.383416     1.967921
 H     7.935279     1.516492    -0.232818
 H     8.097007     1.827213     1.496943
 H     9.091074     2.728014     0.353240
 H     6.129245     6.505479    -2.512057
 O     7.044352     7.475937    -0.089685
 C     6.605814     8.560255    -0.009816
 O     6.215966     9.648726     0.094064

   57
B
scf done: -1754.301217
Mn     5.256283     6.219731    -1.050074
 P     6.710117     4.325315    -1.074751
 P     3.841136     4.890798    -2.256600
 O     4.558204     5.766409     1.743773
 O     3.217080     8.333492    -1.115547
 C     6.033939     3.140781    -2.331701
 H     6.451721     3.454311    -3.293753
 H     6.398870     2.124783    -2.140727
 C     4.779805     5.875492     0.606721
 C     4.045279     7.518871    -1.110024
 C     4.505945     3.165471    -2.389797
 H     4.086648     2.607414    -1.547491
 H     4.143940     2.684142    -3.305488
 C     3.707221     5.513921    -4.024935
 H     3.512903     6.586787    -3.886213
 C     2.575870     4.928397    -4.867161
 C     5.025905     5.361148    -4.783561
 H     5.887117     5.759427    -4.239930
 H     5.225792     4.309618    -5.017381
 H     4.962511     5.899609    -5.736064
 H     2.707393     3.852654    -5.028617
 H     2.583299     5.406433    -5.854141
 H     1.587235     5.096259    -4.432811
 C     8.447887     4.675030    -1.676579
 H     8.260764     5.399927    -2.480964
 C     9.215588     3.509899    -2.301796
 C     9.271699     5.387037    -0.602105
 H     8.745232     6.258929    -0.204671
 H     9.517916     4.720992     0.230766
 H    10.218081     5.731411    -1.035196
 H     9.498915     2.752629    -1.567561
 H    10.140298     3.896365    -2.747440
 H     8.653697     3.016937    -3.100219
 C     2.050264     4.677065    -1.733856
 H     1.533669     5.499949    -2.246486
 C     1.847404     4.862108    -0.232100
 C     1.424612     3.350463    -2.172212
 H     1.582840     3.117752    -3.226822
 H     1.818804     2.517248    -1.580637
 H     0.342754     3.386158    -1.998463
 H     2.417718     4.127638     0.346858
 H     0.787541     4.717183     0.009712
 H     2.128820     5.860240     0.109590
 C     6.837253     3.332263     0.507946
 H     7.035490     4.090459     1.277107
 C     7.943461     2.280766     0.558471
 C     5.500173     2.657988     0.826773
 H     4.640846     3.323344     0.718688
 H     5.342680     1.789741     0.177493
 H     5.512447     2.295004     1.860681
 H     7.839485     1.548048    -0.249364
 H     7.871813     1.732306     1.505714
 H     8.945147     2.711002     0.506074
 H     6.093778     6.724251    -2.503208
 O     6.844868     7.516659    -0.740677
 C     6.826443     7.541403    -1.998848
 O     7.410208     8.193155    -2.844860

   57
TSBC
scf done: -1754.299415
Mn     5.209208     6.141551    -0.668148
 P     6.700573     4.275645    -0.895327
 P     3.828254     4.922247    -2.047442
 O     4.445489     5.385519     2.028298
 O     3.179591     8.259615    -0.507484
 C     6.070119     3.250833    -2.308064
 H     6.489791     3.699372    -3.214080
 H     6.460414     2.228322    -2.249006
 C     4.701534     5.626084     0.917799
 C     4.001822     7.443632    -0.595669
 C     4.542413     3.244618    -2.386907
 H     4.126750     2.573604    -1.629732
 H     4.206713     2.872168    -3.361375
 C     3.714720     5.768078    -3.716615
 H     3.373061     6.778537    -3.450407
 C     2.716581     5.171459    -4.705442
 C     5.091149     5.886353    -4.369915
 H     5.854148     6.259677    -3.679203
 H     5.426812     4.919144    -4.759883
 H     5.041735     6.579749    -5.217193
 H     2.970485     4.136814    -4.962087
 H     2.739760     5.752200    -5.635622
 H     1.688831     5.193779    -4.333805
 C     8.437498     4.749060    -1.409243
 H     8.244447     5.596510    -2.082173
 C     9.236136     3.719101    -2.207774
 C     9.230948     5.288132    -0.218304
 H     8.673168     6.061202     0.317274
 H     9.493635     4.494437     0.488211
 H    10.168037     5.731758    -0.574213
 H     9.514104     2.848011    -1.610198
 H    10.165221     4.186516    -2.556248
 H     8.699498     3.367064    -3.093544
 C     2.030989     4.618274    -1.601414
 H     1.508471     5.469092    -2.060136
 C     1.786690     4.674114    -0.095612
 C     1.454958     3.320320    -2.171283
 H     1.639543     3.193669    -3.240104
 H     1.865301     2.447327    -1.652368
 H     0.369729     3.307752    -2.016948
 H     2.354594     3.901412     0.434017
 H     0.723511     4.498239     0.107579
 H     2.050408     5.644216     0.331388
 C     6.830750     3.083580     0.542261
 H     7.044104     3.731189     1.402942
 C     7.931582     2.029117     0.435232
 C     5.493864     2.378001     0.785090
 H     4.637088     3.055133     0.791094
 H     5.317235     1.610450     0.023585
 H     5.523090     1.870957     1.756248
 H     7.820160     1.420612    -0.469212
 H     7.860608     1.349692     1.293564
 H     8.936112     2.456352     0.441691
 H     6.338929     7.408734    -2.011726
 O     6.741120     7.341252    -0.027409
 C     7.030157     7.799591    -1.180170
 O     7.910160     8.575930    -1.521690

   57
C
scf done: -1754.306776
Mn     5.240276     6.108582    -0.844638
 P     6.674619     4.193543    -1.007966
 P     3.782631     4.843629    -2.065092
 O     4.484677     5.627011     1.910197
 O     3.235597     8.254882    -0.911360
 C     5.925218     3.063951    -2.276898
 H     6.279311     3.412067    -3.252562
 H     6.291606     2.038450    -2.153207
 C     4.731308     5.756547     0.777417
 C     4.066203     7.440708    -0.895138
 C     4.398335     3.107300    -2.236294
 H     4.023102     2.569148    -1.359615
 H     3.969589     2.619778    -3.118026
 C     3.754222     5.592277    -3.784403
 H     3.104544     6.468379    -3.643302
 C     3.159264     4.727068    -4.890825
 C     5.137894     6.106233    -4.185749
 H     5.555292     6.803455    -3.448935
 H     5.851138     5.288775    -4.330764
 H     5.068011     6.650770    -5.134969
 H     3.726218     3.800361    -5.033034
 H     3.192449     5.276059    -5.839748
 H     2.114635     4.466369    -4.704172
 C     8.371219     4.606724    -1.679159
 H     8.136675     5.440852    -2.354512
 C     9.071373     3.525132    -2.501731
 C     9.279193     5.164854    -0.581864
 H     8.796278     5.994307    -0.060292
 H     9.565079     4.399470     0.146635
 H    10.203327     5.543626    -1.034680
 H     9.363392     2.661637    -1.898826
 H     9.987467     3.946760    -2.933299
 H     8.458532     3.165793    -3.333459
 C     1.965743     4.661856    -1.638273
 H     1.492368     5.512719    -2.147227
 C     1.721784     4.804972    -0.137372
 C     1.324765     3.368450    -2.145368
 H     1.494696     3.185577    -3.208726
 H     1.695544     2.499766    -1.590948
 H     0.241183     3.415996    -1.986628
 H     2.251953     4.031852     0.430082
 H     0.651505     4.691147     0.072364
 H     2.033484     5.779789     0.244622
 C     6.908020     3.117534     0.505187
 H     7.232587     3.823982     1.280922
 C     7.955551     2.013087     0.370437
 C     5.582134     2.491308     0.944837
 H     4.757949     3.205792     0.992936
 H     5.292875     1.678932     0.269075
 H     5.701488     2.054541     1.942945
 H     7.724081     1.341426    -0.463657
 H     7.957771     1.406592     1.284506
 H     8.967855     2.396876     0.232045
 H     5.967432     8.815236     0.212288
 O     6.858220     7.178186    -0.595449
 C     6.911346     8.422126    -0.232337
 O     7.889794     9.146054    -0.327895

   59
D
scf done: -1755.470093
Mn     5.233224     6.121995    -0.779379
 P     6.706293     4.221570    -0.986146
 P     3.842100     4.890160    -2.146825
 O     4.291384     5.458119     1.877129
 O     3.233577     8.272417    -0.892391
 C     5.941358     3.026842    -2.185519
 H     6.349297     3.269313    -3.170058
 H     6.256595     2.001828    -1.958547
 C     4.605258     5.649578     0.771202
 C     4.058345     7.453784    -0.838731
 C     4.416373     3.130069    -2.214852
 H     3.988322     2.644052    -1.331126
 H     4.008425     2.616935    -3.093087
 C     3.863486     5.529719    -3.912851
 H     3.732721     6.611947    -3.768948
 C     2.753143     5.042036    -4.841095
 C     5.217984     5.296046    -4.584428
 H     6.068069     5.560903    -3.949859
 H     5.328319     4.246849    -4.879838
 H     5.284333     5.899154    -5.497214
 H     2.821570     3.963613    -5.021408
 H     2.858915     5.539431    -5.813043
 H     1.751690     5.269445    -4.467365
 C     8.357173     4.641991    -1.769768
 H     8.045865     5.381369    -2.522236
 C     9.085939     3.519167    -2.509513
 C     9.286952     5.357575    -0.788508
 H     8.781031     6.196668    -0.304294
 H     9.661358     4.677869    -0.015786
 H    10.159653     5.740469    -1.331426
 H     9.496174     2.770683    -1.827489
 H     9.928917     3.952580    -3.061527
 H     8.453690     3.004648    -3.238498
 C     2.011011     4.760173    -1.752984
 H     1.571508     5.619315    -2.277846
 C     1.713897     4.919642    -0.264314
 C     1.353099     3.476703    -2.265455
 H     1.569217     3.260770    -3.313221
 H     1.669171     2.612708    -1.671255
 H     0.265123     3.561264    -2.160577
 H     2.204533     4.142342     0.331125
 H     0.633786     4.826857    -0.098856
 H     2.024459     5.892375     0.121624
 C     7.011667     3.199848     0.552284
 H     7.259338     3.942633     1.322086
 C     8.148859     2.184204     0.461018
 C     5.728927     2.476044     0.970288
 H     4.857558     3.131284     1.022289
 H     5.500474     1.657185     0.279183
 H     5.869557     2.034238     1.963363
 H     7.988906     1.473640    -0.357558
 H     8.188161     1.604565     1.391537
 H     9.126499     2.650761     0.325998
 H     5.711600     8.678767     0.702897
 O     6.778958     7.114587    -0.028163
 C     6.739072     8.276560     0.537085
 O     7.711996     8.928321     0.888783
 H     6.063942     7.499250    -2.960326
 H     6.503953     7.606638    -2.363280

59
TSDE
scf done: -1755.470194
Mn     5.237120     6.125788    -0.780708
 P     6.710476     4.227742    -0.990458
 P     3.847382     4.897419    -2.154367
 O     4.290471     5.446184     1.871180
 O     3.243034     8.282478    -0.888398
 C     5.939328     3.025502    -2.178542
 H     6.347628     3.258083    -3.165189
 H     6.250678     2.001250    -1.943074
 C     4.607327     5.643310     0.767416
 C     4.063604     7.459849    -0.835134
 C     4.414775     3.134431    -2.208670
 H     3.984832     2.658157    -1.320434
 H     4.004666     2.614965    -3.082152
 C     3.878062     5.527691    -3.925941
 H     3.786383     6.614750    -3.787540
 C     2.745741     5.074772    -4.845409
 C     5.217889     5.243861    -4.607506
 H     6.082975     5.489432    -3.985607
 H     5.292218     4.188158    -4.890844
 H     5.292712     5.833584    -5.528323
 H     2.783781     3.996027    -5.031963
 H     2.856012     5.574188    -5.815799
 H     1.754092     5.326920    -4.461657
 C     8.355994     4.641484    -1.789319
 H     8.036376     5.364564    -2.553951
 C     9.087548     3.509718    -2.512505
 C     9.286258     5.380509    -0.826116
 H     8.774965     6.218058    -0.344447
 H     9.676655     4.714247    -0.049415
 H    10.148876     5.767791    -1.381857
 H     9.507577     2.777141    -1.819423
 H     9.923702     3.938305    -3.078509
 H     8.453770     2.977242    -3.227188
 C     2.015672     4.774802    -1.761478
 H     1.579859     5.638624    -2.281553
 C     1.719174     4.928218    -0.272005
 C     1.351784     3.496663    -2.279502
 H     1.566262     3.284359    -3.328285
 H     1.664498     2.628735    -1.689257
 H     0.264254     3.585492    -2.173515
 H     2.207348     4.146779     0.320008
 H     0.638783     4.837709    -0.107162
 H     2.032138     5.898347     0.118410
 C     7.022780     3.217072     0.554143
 H     7.258918     3.966918     1.320633
 C     8.171776     2.214225     0.474271
 C     5.746511     2.481333     0.971215
 H     4.867008     3.126301     1.013105
 H     5.531656     1.654431     0.285405
 H     5.886935     2.049309     1.968604
 H     8.021872     1.493884    -0.337620
 H     8.216261     1.644082     1.410414
 H     9.143903     2.691384     0.336628
 H     5.683354     8.645149     0.776622
 O     6.774227     7.114457     0.011243
 C     6.716171     8.251848     0.621284
 O     7.677340     8.892320     1.023580
 H     6.039453     7.343880    -2.865285
 H     6.503959     7.451578    -2.283757

   59
E
scf done: -1755.482319
Mn     5.299617     6.176453    -0.906235
 P     6.739197     4.281538    -1.048353
 P     3.873091     4.927682    -2.210519
 O     4.481926     5.558636     1.832292
 O     3.280882     8.307511    -0.971536
 C     6.001234     3.103594    -2.278261
 H     6.416859     3.385127    -3.250624
 H     6.335026     2.079505    -2.074610
 C     4.746533     5.718572     0.714694
 C     4.108957     7.491634    -0.933956
 C     4.475251     3.179023    -2.321011
 H     4.047624     2.655731    -1.459678
 H     4.086631     2.688327    -3.220604
 C     3.799944     5.565902    -3.978351
 H     3.700171     6.650684    -3.831348
 C     2.625885     5.097283    -4.835947
 C     5.101318     5.303768    -4.738374
 H     5.996379     5.610997    -4.191569
 H     5.201478     4.241420    -4.987148
 H     5.087854     5.857904    -5.684001
 H     2.674636     4.020955    -5.033826
 H     2.670895     5.605999    -5.806553
 H     1.652869     5.326372    -4.394619
 C     8.435809     4.629002    -1.769957
 H     8.176759     5.320788    -2.585246
 C     9.173733     3.447492    -2.401560
 C     9.328797     5.391751    -0.790843
 H     8.808090     6.257518    -0.372529
 H     9.659506     4.752303     0.034492
 H    10.229267     5.736278    -1.313531
 H     9.540370     2.739704    -1.655092
 H    10.046760     3.830364    -2.944013
 H     8.561016     2.897056    -3.121118
 C     2.065651     4.759180    -1.728753
 H     1.583955     5.616506    -2.218030
 C     1.841156     4.893684    -0.224995
 C     1.404407     3.470102    -2.223760
 H     1.578415     3.264035    -3.281137
 H     1.756926     2.606178    -1.650333
 H     0.320808     3.538141    -2.072108
 H     2.384792     4.125236     0.335364
 H     0.774446     4.764930    -0.005407
 H     2.138726     5.872206     0.156677
 C     6.942773     3.279603     0.520639
 H     7.123720     4.037552     1.293984
 C     8.093525     2.276654     0.539699
 C     5.640270     2.545992     0.851226
 H     4.752747     3.177576     0.774881
 H     5.502482     1.686272     0.186241
 H     5.687774     2.163255     1.876907
 H     8.001975     1.543242    -0.268816
 H     8.067728     1.722439     1.485993
 H     9.073525     2.751735     0.466766
 H     5.681307     8.663591     0.739007
 O     6.836538     7.177409    -0.014639
 C     6.724213     8.270053     0.655404
 O     7.642586     8.884255     1.185451
 H     5.813898     7.111524    -2.252027
 H     6.274094     6.451280    -2.296401

   59
F
scf done: -1755.488883
Mn     5.219954     6.130053    -0.773657
 P     6.693519     4.275108    -0.950187
 P     3.852772     4.921823    -2.163249
 O     4.296514     5.387558     1.901432
 O     3.242478     8.302294    -0.778167
 C     6.023523     3.155863    -2.272080
 H     6.451221     3.509654    -3.214823
 H     6.382279     2.130456    -2.125585
 C     4.609953     5.606539     0.805357
 C     4.045463     7.462602    -0.786075
 C     4.496610     3.193841    -2.346582
 H     4.062602     2.618223    -1.522911
 H     4.141215     2.739656    -3.278618
 C     3.795400     5.627935    -3.908381
 H     3.661822     6.703049    -3.722430
 C     2.651422     5.155179    -4.804183
 C     5.113614     5.432097    -4.659564
 H     5.994456     5.744475    -4.092303
 H     5.248586     4.383281    -4.946569
 H     5.095963     6.021331    -5.583615
 H     2.733715     4.086753    -5.032146
 H     2.702007     5.693298    -5.758526
 H     1.663289     5.344319    -4.378022
 C     8.400494     4.729877    -1.577265
 H     8.155394     5.519052    -2.302454
 C     9.184919     3.654741    -2.329607
 C     9.246722     5.368566    -0.474022
 H     8.687404     6.133994     0.068783
 H     9.597735     4.623672     0.247455
 H    10.134435     5.836437    -0.915763
 H     9.527100     2.851138    -1.673546
 H    10.076463     4.114372    -2.773721
 H     8.612379     3.206370    -3.146624
 C     2.034539     4.704076    -1.737148
 H     1.551358     5.559760    -2.227768
 C     1.758535     4.814777    -0.240783
 C     1.415206     3.410949    -2.272782
 H     1.619303     3.231202    -3.329783
 H     1.774471     2.543439    -1.708727
 H     0.326880     3.450269    -2.146386
 H     2.280977     4.036684     0.326043
 H     0.684398     4.686303    -0.060247
 H     2.048129     5.786506     0.163911
 C     6.899396     3.165671     0.544120
 H     7.095239     3.865012     1.367790
 C     8.040436     2.152156     0.476502
 C     5.595763     2.419380     0.840264
 H     4.713735     3.062607     0.834385
 H     5.435767     1.615415     0.113213
 H     5.659816     1.954962     1.830903
 H     7.938062     1.489031    -0.389741
 H     8.013533     1.521161     1.373468
 H     9.025972     2.619665     0.437143
 H     7.777194     8.797077     0.540798
 O     6.638543     7.173610     0.299997
 C     7.075068     8.286305    -0.152869
 O     6.813662     8.820605    -1.236715
 H     5.981512     7.187884    -1.936035
 H     6.012386     6.441388    -2.256605

  59
TSFG
 scf done: -1755.456935
Mn     5.289465     6.137231    -0.887252
 P     6.730286     4.265476    -1.001887
 P     3.878570     4.905640    -2.177528
 O     4.515227     5.596046     1.887997
 O     3.274834     8.267108    -1.054096
 C     6.084856     3.198109    -2.373484
 H     6.495406     3.619432    -3.296196
 H     6.472042     2.176638    -2.285512
 C     4.763398     5.740406     0.760030
 C     4.107433     7.457389    -0.993182
 C     4.557796     3.200034    -2.433952
 H     4.144757     2.574954    -1.637700
 H     4.205237     2.783337    -3.384469
 C     3.713952     5.619502    -3.913139
 H     3.534222     6.686454    -3.720940
 C     2.556620     5.081902    -4.753745
 C     5.008470     5.489782    -4.715626
 H     5.882541     5.857974    -4.172335
 H     5.190054     4.447756    -5.002500
 H     4.921902     6.070120    -5.641581
 H     2.680529     4.015633    -4.973905
 H     2.541171     5.609588    -5.715023
 H     1.578762     5.228515    -4.288187
 C     8.486568     4.665370    -1.520839
 H     8.320499     5.505398    -2.208881
 C     9.244407     3.588480    -2.296963
 C     9.306940     5.194761    -0.343608
 H     8.781148     5.991188     0.188918
 H     9.556231     4.403297     0.369968
 H    10.252793     5.607362    -0.714190
 H     9.476083     2.714036    -1.684610
 H    10.197386     4.006494    -2.643917
 H     8.699166     3.248696    -3.182085
 C     2.088320     4.645212    -1.663031
 H     1.558889     5.472142    -2.154881
 C     1.873506     4.792102    -0.159489
 C     1.484578     3.322218    -2.140036
 H     1.645801     3.125048    -3.201673
 H     1.894151     2.478014    -1.574843
 H     0.402307     3.333042    -1.965174
 H     2.443381     4.047737     0.406759
 H     0.812396     4.637332     0.071111
 H     2.149388     5.783835     0.204912
 C     6.842881     3.124996     0.481595
 H     7.096550     3.801116     1.309283
 C     7.899295     2.023782     0.404064
 C     5.485571     2.484072     0.782149
 H     4.654725     3.192046     0.749197
 H     5.273469     1.676223     0.073154
 H     5.505107     2.040034     1.784020
 H     7.748234     1.383816    -0.472347
 H     7.816664     1.383267     1.290896
 H     8.920360     2.408554     0.376904
 H     6.946953     8.919451     0.916942
 O     7.027588     7.430580    -0.435599
 C     6.816772     8.704963    -0.161543
 O     6.548529     9.571898    -0.964488
 H     6.620637     7.130373    -1.552410
 H     6.067997     6.623536    -2.292752

   59
G
scf done: -1755.463070
Mn     5.308445     6.155182    -0.962726
 P     6.739014     4.293775    -1.047008
 P     3.883423     4.911516    -2.213021
 O     4.403394     5.711698     1.801808
 O     3.491391     8.403057    -1.452176
 C     6.067958     3.176585    -2.367621
 H     6.464864     3.556977    -3.313605
 H     6.450584     2.156805    -2.245423
 C     4.721008     5.831746     0.683449
 C     4.235892     7.527678    -1.241275
 C     4.540122     3.186682    -2.402864
 H     4.137508     2.603593    -1.569646
 H     4.168862     2.726857    -3.326093
 C     3.697793     5.529931    -3.987351
 H     3.523250     6.606503    -3.851338
 C     2.529078     4.951963    -4.785297
 C     4.977077     5.354126    -4.804917
 H     5.857788     5.746112    -4.290629
 H     5.150005     4.298089    -5.042596
 H     4.877567     5.887061    -5.758044
 H     2.648693     3.875211    -4.950754
 H     2.503941     5.427026    -5.773647
 H     1.555193     5.123493    -4.320128
 C     8.491371     4.658091    -1.618571
 H     8.316381     5.487529    -2.317085
 C     9.214627     3.559575    -2.398213
 C     9.361625     5.188974    -0.477110
 H     8.864679     5.974355     0.098777
 H     9.647243     4.394835     0.219738
 H    10.287909     5.610076    -0.885336
 H     9.437098     2.684254    -1.783456
 H    10.170804     3.953108    -2.764947
 H     8.646953     3.225409    -3.271083
 C     2.083475     4.686771    -1.697952
 H     1.561111     5.476206    -2.254438
 C     1.847092     4.948621    -0.214275
 C     1.478673     3.334357    -2.081796
 H     1.651295     3.057053    -3.123751
 H     1.879564     2.533653    -1.450571
 H     0.394222     3.359231    -1.920468
 H     2.394597     4.240695     0.416495
 H     0.779332     4.831035     0.009056
 H     2.140379     5.959207     0.078328
 C     6.901252     3.185149     0.460723
 H     7.198021     3.880256     1.258399
 C     7.934835     2.062859     0.378101
 C     5.546695     2.579357     0.836100
 H     4.732571     3.306914     0.821981
 H     5.286023     1.760043     0.156817
 H     5.599571     2.157500     1.846615
 H     7.738259     1.397884    -0.470314
 H     7.878556     1.451406     1.287498
 H     8.960538     2.427208     0.297200
 H     6.039554     8.266725     1.360099
 O     6.982299     7.433849    -0.217581
 C     6.559450     8.544937     0.434266
 O     6.760684     9.660145     0.041771
 H     7.392911     7.706982    -1.058250
 H     6.041802     6.493583    -2.356569

   57
TSCH
scf done: -1754.305649
Mn     5.295772     6.114427    -1.093209
 P     6.692876     4.195994    -1.084963
 P     3.817955     4.836903    -2.231531
 O     4.514438     5.648323     1.671383
 O     3.362852     8.330852    -1.134135
 C     5.979523     3.030518    -2.338722
 H     6.401931     3.331850    -3.303095
 H     6.313831     2.003313    -2.151044
 C     4.756626     5.757403     0.534522
 C     4.163762     7.491720    -1.141525
 C     4.450836     3.098499    -2.384490
 H     4.025272     2.542000    -1.544216
 H     4.070181     2.632751    -3.300443
 C     3.687966     5.490815    -3.983425
 H     3.365025     6.529724    -3.824339
 C     2.659753     4.801329    -4.876951
 C     5.052342     5.517041    -4.671440
 H     5.813479     6.013660    -4.062603
 H     5.393379     4.502593    -4.906728
 H     4.971444     6.058577    -5.621514
 H     2.892317     3.739961    -5.019581
 H     2.674653     5.271890    -5.867523
 H     1.639446     4.883549    -4.493757
 C     8.412682     4.555203    -1.702640
 H     8.183273     5.254466    -2.516736
 C     9.217292     3.394823    -2.285394
 C     9.201073     5.344744    -0.657492
 H     8.640138     6.216132    -0.304150
 H     9.464751     4.732964     0.211551
 H    10.137080     5.708990    -1.097052
 H     9.557306     2.691301    -1.521990
 H    10.110005     3.794812    -2.781975
 H     8.654038     2.833361    -3.037148
 C     2.018610     4.662006    -1.725584
 H     1.521554     5.468242    -2.282323
 C     1.790800     4.912381    -0.237642
 C     1.386548     3.326456    -2.125541
 H     1.567565     3.051242    -3.166691
 H     1.756271     2.512688    -1.492574
 H     0.301473     3.381788    -1.979672
 H     2.331854     4.189186     0.381587
 H     0.722986     4.803945    -0.012201
 H     2.092747     5.916460     0.068071
 C     6.812702     3.207507     0.500286
 H     6.994493     3.968487     1.270717
 C     7.935489     2.174540     0.557479
 C     5.481017     2.519214     0.810425
 H     4.618195     3.182369     0.715672
 H     5.326629     1.659541     0.148977
 H     5.497902     2.141124     1.838946
 H     7.854685     1.446433    -0.257220
 H     7.864564     1.618311     1.500263
 H     8.928945     2.625617     0.518419
 H     7.563325     8.645100    -2.920800
 O     6.726859     8.998856    -1.114047
 C     6.988973     8.256789    -2.052454
 O     6.695121     7.003529    -2.166239

   57
H
scf done: -1754.325667
Mn     5.224555     6.224349    -1.060489
 P     6.697071     4.329429    -1.083202
 P     3.819041     4.880077    -2.273989
 O     4.456436     5.756082     1.708639
 O     3.202183     8.344924    -1.183822
 C     6.005333     3.119563    -2.310139
 H     6.416483     3.408256    -3.282282
 H     6.368553     2.106684    -2.099388
 C     4.703121     5.859181     0.573249
 C     4.019855     7.518441    -1.147713
 C     4.477224     3.147624    -2.360248
 H     4.061497     2.617610    -1.497919
 H     4.109151     2.637402    -3.257753
 C     3.690865     5.455133    -4.057079
 H     3.515362     6.534368    -3.946003
 C     2.552493     4.870841    -4.890231
 C     5.013988     5.262869    -4.798887
 H     5.860447     5.675239    -4.246939
 H     5.197928     4.201930    -5.003450
 H     4.963860     5.772553    -5.768835
 H     2.669946     3.790904    -5.034435
 H     2.569043     5.331883    -5.885513
 H     1.564106     5.057927    -4.462675
 C     8.422318     4.669351    -1.727021
 H     8.207969     5.400799    -2.517908
 C     9.170172     3.504716    -2.376840
 C     9.285480     5.370600    -0.675146
 H     8.766737     6.217675    -0.219176
 H     9.589785     4.686475     0.123200
 H    10.201426     5.748649    -1.144788
 H     9.462297     2.739797    -1.653620
 H    10.089260     3.886881    -2.838201
 H     8.589877     3.020913    -3.167530
 C     2.022437     4.673625    -1.762803
 H     1.510347     5.486545    -2.295584
 C     1.800838     4.886510    -0.267670
 C     1.398658     3.339783    -2.181693
 H     1.566049     3.086592    -3.230128
 H     1.787228     2.517530    -1.571192
 H     0.315133     3.378472    -2.018210
 H     2.364595     4.163678     0.331830
 H     0.737994     4.746060    -0.035653
 H     2.079824     5.890411     0.058274
 C     6.860844     3.346212     0.504504
 H     7.070611     4.109821     1.265430
 C     7.971351     2.298408     0.539901
 C     5.534924     2.666422     0.856845
 H     4.671687     3.330047     0.777067
 H     5.361724     1.800382     0.208492
 H     5.576808     2.298234     1.888381
 H     7.848812     1.556265    -0.256792
 H     7.925843     1.759433     1.494390
 H     8.970760     2.729069     0.456893
 H     7.837529     8.422886    -2.039245
 O     6.787236     7.537289    -0.524602
 C     7.034885     7.726066    -1.744235
 O     6.372621     7.123432    -2.632569

   57
CO2 adduct A�
scf done: -1754.274437
Mn     5.517023     6.098662    -1.381976
 P     6.778825     4.145744    -1.269091
 P     3.918236     4.868724    -2.402819
 O     4.699560     6.074665     1.443611
 O     4.081334     8.536905    -2.150301
 C     5.955189     2.927008    -2.394040
 H     6.355817     3.127848    -3.393227
 H     6.244154     1.902398    -2.131986
 C     4.959318     6.030655     0.305063
 C     4.658724     7.578306    -1.818595
 C     4.432798     3.080450    -2.390053
 H     4.016449     2.642275    -1.478625
 H     3.986707     2.544925    -3.235935
 C     3.693934     5.267443    -4.232098
 H     3.540314     6.355969    -4.225825
 C     2.489340     4.616299    -4.912226
 C     4.944686     4.965323    -5.056145
 H     5.845533     5.402894    -4.619393
 H     5.095295     3.884480    -5.161053
 H     4.825205     5.374166    -6.066485
 H     2.579743     3.524031    -4.929645
 H     2.444429     4.951630    -5.955602
 H     1.534335     4.875753    -4.448807
 C     8.491498     4.336224    -1.991549
 H     8.257682     4.921399    -2.890760
 C     9.231086     3.080258    -2.448407
 C     9.348433     5.215674    -1.082182
 H     8.838784     6.152940    -0.829709
 H     9.602043     4.707213    -0.145405
 H    10.289024     5.473940    -1.582329
 H     9.609113     2.483894    -1.615321
 H    10.096162     3.377929    -3.053777
 H     8.605819     2.434619    -3.073113
 C     2.130545     4.870901    -1.806975
 H     1.645981     5.594312    -2.475984
 C     1.970811     5.397118    -0.384643
 C     1.415040     3.525598    -1.942820
 H     1.525275     3.070716    -2.929781
 H     1.782847     2.809853    -1.199642
 H     0.342770     3.660788    -1.757483
 H     2.473781     4.755032     0.345450
 H     0.905327     5.420557    -0.124256
 H     2.365206     6.410168    -0.273145
 C     6.936872     3.283803     0.388013
 H     7.214946     4.099193     1.069935
 C     7.988616     2.182370     0.496127
 C     5.578401     2.738748     0.833293
 H     4.771351     3.468534     0.730636
 H     5.308657     1.845397     0.258794
 H     5.628669     2.445069     1.888191
 H     7.831040     1.394301    -0.248943
 H     7.921480     1.713271     1.485569
 H     9.006223     2.562899     0.384473
 H     6.298770     6.262809    -2.775985
 O     7.132373     8.731162     0.725085
 C     6.058385     9.119168     0.963871
 O     4.996852     9.527701     1.214555

   57
TSA�A
scf done: -1754.271518
Mn     5.426106     6.130432    -1.314294
 P     6.762786     4.216112    -1.226861
 P     3.880405     4.864719    -2.363525
 O     4.561346     6.031091     1.494407
 O     3.882658     8.497548    -2.088939
 C     5.958370     2.976090    -2.344924
 H     6.350766     3.178843    -3.346777
 H     6.273271     1.960645    -2.077340
 C     4.841084     6.006254     0.360590
 C     4.504077     7.568913    -1.752135
 C     4.433334     3.091639    -2.338874
 H     4.027987     2.651378    -1.423363
 H     3.999554     2.539963    -3.180675
 C     3.678873     5.267249    -4.193152
 H     3.497498     6.351399    -4.182932
 C     2.502968     4.590353    -4.897666
 C     4.951981     5.002662    -4.995721
 H     5.834577     5.453642    -4.535661
 H     5.127407     3.926823    -5.111615
 H     4.843608     5.422526    -6.002741
 H     2.620728     3.500808    -4.919237
 H     2.468450     4.930627    -5.939792
 H     1.533994     4.824061    -4.449770
 C     8.464140     4.431494    -1.975005
 H     8.212190     5.033430    -2.858222
 C     9.193828     3.183294    -2.469149
 C     9.347647     5.290045    -1.071366
 H     8.851982     6.223268    -0.785349
 H     9.627368     4.761566    -0.153508
 H    10.274492     5.553120    -1.594244
 H     9.573913     2.564718    -1.653339
 H    10.056496     3.493170    -3.071787
 H     8.563075     2.555860    -3.106270
 C     2.084221     4.829456    -1.795265
 H     1.596595     5.546681    -2.468739
 C     1.887154     5.342516    -0.372750
 C     1.399763     3.470119    -1.950807
 H     1.532657     3.025749    -2.939590
 H     1.772916     2.756750    -1.208046
 H     0.322696     3.581989    -1.778660
 H     2.386492     4.703646     0.362493
 H     0.816371     5.344266    -0.134201
 H     2.259681     6.361917    -0.245784
 C     6.958694     3.346431     0.423618
 H     7.221484     4.162820     1.110376
 C     8.039787     2.271702     0.511631
 C     5.621952     2.756055     0.877803
 H     4.790407     3.460308     0.797666
 H     5.371908     1.862725     0.294389
 H     5.695827     2.449008     1.927535
 H     7.886764     1.479901    -0.230339
 H     8.001524     1.801288     1.501968
 H     9.046210     2.675043     0.381854
 H     6.221888     6.372503    -2.688841
 O     7.253136     8.078074     0.036996
 C     6.428909     8.778499     0.479651
 O     5.628815     9.491424     0.931808

5
Formic acid
scf done:  -189.565583
 O     0.120373    -0.100750    -0.977346
 H     1.036876    -0.391507    -1.129059
 C    -0.023446     0.092471     0.333559
 H    -1.048941     0.421800     0.555217
 O     0.841937    -0.068515     1.157029

3
 CO2
scf done:  -188.384000
 O    -0.326467     0.167998    -1.109098
 C     0.003499     0.000015    -0.000109
 O     0.333568    -0.167912     1.108507

2
H2
scf done:    -1.166530
 H    -0.679315    -0.384670    -1.964211
 H    -0.259598    -0.949623    -1.721206

   59
 H
scf done: -1755.474120
Mn     0.006536     0.835184     0.318607
 P     1.360584    -1.035903     0.107678
 P    -1.437441    -0.273430    -1.050047
 O    -0.800015     0.226053     3.060206
 O    -1.679132     3.233782     0.384144
 C     0.640398    -2.153474    -1.192242
 H     1.077639    -1.832603    -2.143420
 H     0.949689    -3.193256    -1.033660
 C    -0.542703     0.399937     1.936017
 C    -1.000808     2.283987     0.349926
 C    -0.882602    -2.037926    -1.250673
 H    -1.332458    -2.596765    -0.423859
 H    -1.272810    -2.469613    -2.179614
 C    -1.535150     0.402803    -2.804548
 H    -1.698712     1.476578    -2.632464
 C    -2.672005    -0.121909    -3.679638
 C    -0.215409     0.235476    -3.557638
 H     0.654520     0.575515    -2.987817
 H    -0.051845    -0.812154    -3.834526
 H    -0.245756     0.815753    -4.487147
 H    -2.573251    -1.197485    -3.865147
 H    -2.635815     0.378261    -4.655192
 H    -3.661650     0.065961    -3.256195
 C     3.062182    -0.640741    -0.572928
 H     2.803332     0.085512    -1.356687
 C     3.835112    -1.773928    -1.249855
 C     3.931233     0.085021     0.454317
 H     3.420442     0.951542     0.884522
 H     4.224927    -0.575617     1.276732
 H     4.851476     0.439916    -0.024315
 H     4.232478    -2.495220    -0.532611
 H     4.689831    -1.347081    -1.788764
 H     3.231603    -2.319343    -1.980956
 C    -3.256536    -0.405519    -0.579361
 H    -3.716822     0.441896    -1.105760
 C    -3.499441    -0.205143     0.913293
 C    -3.938132    -1.697292    -1.037366
 H    -3.754512    -1.942490    -2.085273
 H    -3.609145    -2.548034    -0.430948
 H    -5.022491    -1.605728    -0.902257
 H    -3.002687    -0.976863     1.511003
 H    -4.574952    -0.271567     1.119229
 H    -3.151500     0.769453     1.261928
 C     1.568553    -2.122651     1.618127
 H     1.774746    -1.406681     2.424793
 C     2.700217    -3.146361     1.570437
 C     0.255610    -2.840530     1.939933
 H    -0.606752    -2.170903     1.958173
 H     0.057278    -3.636389     1.213298
 H     0.330270    -3.310982     2.927143
 H     2.595839    -3.825209     0.716842
 H     2.669582    -3.759859     2.479424
 H     3.688470    -2.684226     1.523752
 H     1.156885     1.435220     1.190740
 O     1.527922     4.683901     0.111383
 C     1.254863     4.561298     1.238447
 O     0.997705     4.467510     2.371268
 H     1.142347     1.643488    -0.494960
 H     0.693988     1.272411    -1.128053

   59
 TSHI
scf done: -1755.459003
Mn    -0.040964     0.940309     0.250666
 P     1.355253    -0.918743     0.091644
 P    -1.471498    -0.250797    -1.076794
 O    -0.849738     0.321450     2.991229
 O    -1.887219     3.219049     0.327424
 C     0.631861    -2.103488    -1.144317
 H     1.063504    -1.828570    -2.112098
 H     0.954821    -3.128782    -0.929999
 C    -0.580543     0.493794     1.874106
 C    -1.143959     2.323503     0.290690
 C    -0.892437    -2.010601    -1.203303
 H    -1.333422    -2.539271    -0.351947
 H    -1.277850    -2.486563    -2.112281
 C    -1.544561     0.387840    -2.844271
 H    -1.669080     1.470126    -2.695243
 C    -2.699806    -0.111711    -3.709933
 C    -0.231396     0.157585    -3.593372
 H     0.650570     0.488394    -3.038157
 H    -0.101100    -0.902076    -3.839986
 H    -0.248910     0.710730    -4.539523
 H    -2.630139    -1.190123    -3.890789
 H    -2.653549     0.383041    -4.687726
 H    -3.681834     0.105432    -3.282863
 C     3.044464    -0.555701    -0.638068
 H     2.765371     0.084888    -1.487775
 C     3.827486    -1.739472    -1.209342
 C     3.909937     0.282880     0.301302
 H     3.408355     1.206078     0.602029
 H     4.183555    -0.268578     1.207124
 H     4.840885     0.559423    -0.207357
 H     4.261399    -2.366593    -0.428058
 H     4.656220    -1.353112    -1.814791
 H     3.220304    -2.376527    -1.858682
 C    -3.284491    -0.392861    -0.602430
 H    -3.751810     0.458831    -1.115405
 C    -3.519645    -0.217225     0.895190
 C    -3.958332    -1.684548    -1.072835
 H    -3.777138    -1.917469    -2.123659
 H    -3.621603    -2.539225    -0.476402
 H    -5.042489    -1.600553    -0.932728
 H    -2.997958    -0.982898     1.479474
 H    -4.591139    -0.316156     1.107723
 H    -3.199852     0.762652     1.254948
 C     1.569752    -1.916882     1.661670
 H     1.720614    -1.152617     2.435174
 C     2.746765    -2.887347     1.696788
 C     0.281301    -2.679659     1.980485
 H    -0.616711    -2.062704     1.906727
 H     0.161973    -3.536730     1.308516
 H     0.332620    -3.068994     3.003563
 H     2.687691    -3.622371     0.886776
 H     2.724475    -3.441986     2.642896
 H     3.713221    -2.382994     1.637100
 H     1.182931     1.607881     1.061297
 O     2.074702     3.603964     0.554361
 C     1.570318     3.104789     1.514793
 O     1.272182     3.135537     2.667895
 H     0.614595     1.950921    -0.916518
 H     0.869774     1.207412    -1.147994

   59
 I
scf done: -1755.461786
Mn    -0.043968     0.947785     0.269143
 P     1.362935    -0.923185     0.100133
 P    -1.479002    -0.240285    -1.060226
 O    -0.937983     0.219538     2.964303
 O    -1.945179     3.189036     0.324086
 C     0.610736    -2.108802    -1.113894
 H     1.037956    -1.852418    -2.088218
 H     0.924653    -3.133955    -0.887397
 C    -0.628052     0.441150     1.870705
 C    -1.179174     2.317624     0.303097
 C    -0.912504    -2.002782    -1.160066
 H    -1.351356    -2.511824    -0.295493
 H    -1.310741    -2.489593    -2.057453
 C    -1.510889     0.404891    -2.824516
 H    -1.616219     1.488464    -2.672266
 C    -2.666531    -0.066399    -3.705679
 C    -0.194274     0.149087    -3.559540
 H     0.689495     0.453457    -2.992774
 H    -0.088413    -0.911282    -3.814132
 H    -0.189328     0.710527    -4.500743
 H    -2.615395    -1.144172    -3.895233
 H    -2.598057     0.435951    -4.678115
 H    -3.648861     0.167341    -3.288557
 C     3.031483    -0.561425    -0.671721
 H     2.724001     0.038105    -1.541628
 C     3.820546    -1.756433    -1.210540
 C     3.898564     0.329661     0.216607
 H     3.411738     1.282318     0.441217
 H     4.156081    -0.161106     1.161378
 H     4.838670     0.552857    -0.301666
 H     4.306209    -2.324509    -0.414867
 H     4.610732    -1.382783    -1.872601
 H     3.205423    -2.445907    -1.795991
 C    -3.296728    -0.358845    -0.608007
 H    -3.745742     0.503006    -1.120156
 C    -3.552278    -0.195220     0.887503
 C    -3.976403    -1.639704    -1.099431
 H    -3.781675    -1.866309    -2.149060
 H    -3.657757    -2.501975    -0.504152
 H    -5.061273    -1.543731    -0.975073
 H    -3.048995    -0.972578     1.471957
 H    -4.627860    -0.285585     1.080903
 H    -3.232640     0.778834     1.263015
 C     1.597310    -1.902599     1.678736
 H     1.722663    -1.129691     2.447964
 C     2.805174    -2.834019     1.723185
 C     0.332270    -2.704523     1.996594
 H    -0.587450    -2.121766     1.914198
 H     0.245456    -3.571300     1.332324
 H     0.392126    -3.082183     3.023405
 H     2.770175    -3.578362     0.920558
 H     2.799219    -3.378630     2.675185
 H     3.754085    -2.297814     1.659210
 H     1.254591     1.598586     1.123410
 O     2.112467     3.399696     0.578406
 C     1.494543     2.814788     1.458731
 O     1.142514     3.016989     2.609305
 H     0.511768     1.935700    -0.992361
 H     0.918868     1.238890    -1.096752

   59
 TSIL
scf done: -1755.444343
Mn    -0.076250     0.891210     0.328993
 P     1.337238    -1.001723     0.133109
 P    -1.516085    -0.289314    -1.008140
 O    -1.079792     0.162686     2.958621
 O    -1.909939     3.197690     0.329431
 C     0.544898    -2.196728    -1.047740
 H     0.954913    -1.967057    -2.035386
 H     0.842361    -3.224851    -0.812550
 C    -0.717862     0.412270     1.882744
 C    -1.166692     2.307315     0.322102
 C    -0.977263    -2.062721    -1.068393
 H    -1.410364    -2.536316    -0.180315
 H    -1.401460    -2.568641    -1.942824
 C    -1.477366     0.353251    -2.765441
 H    -1.720156     1.416937    -2.627379
 C    -2.497115    -0.247144    -3.729710
 C    -0.073620     0.258824    -3.363728
 H     0.703588     0.599012    -2.673266
 H     0.157411    -0.769916    -3.660347
 H    -0.012557     0.878909    -4.265347
 H    -2.345507    -1.324654    -3.859139
 H    -2.375642     0.219065    -4.715060
 H    -3.529691    -0.076770    -3.414241
 C     2.965853    -0.603356    -0.700850
 H     2.619122     0.026697    -1.533225
 C     3.734560    -1.776054    -1.313357
 C     3.869471     0.260325     0.179120
 H     3.390891     1.202756     0.458177
 H     4.173844    -0.261516     1.092671
 H     4.783322     0.506510    -0.374671
 H     4.244434    -2.375372    -0.556131
 H     4.503629    -1.378313    -1.986207
 H     3.099881    -2.442691    -1.904245
 C    -3.350831    -0.360058    -0.627751
 H    -3.759970     0.481111    -1.204138
 C    -3.667950    -0.118688     0.845501
 C    -4.028308    -1.652721    -1.089372
 H    -3.805373    -1.919251    -2.124378
 H    -3.735790    -2.495053    -0.453554
 H    -5.115231    -1.541538    -1.000675
 H    -3.223677    -0.888199     1.485178
 H    -4.753943    -0.157014     0.991739
 H    -3.322590     0.856943     1.193840
 C     1.639932    -1.975203     1.701207
 H     1.807429    -1.201330     2.461608
 C     2.841059    -2.916548     1.682606
 C     0.383975    -2.763963     2.081622
 H    -0.527117    -2.162838     2.069572
 H     0.240688    -3.616374     1.408756
 H     0.502357    -3.163237     3.095188
 H     2.757897    -3.661446     0.883676
 H     2.882232    -3.461099     2.633791
 H     3.789806    -2.388716     1.566773
 H     1.259242     1.494471     1.198899
 O     2.103916     3.286712     0.656592
 C     1.474909     2.681770     1.525312
 O     1.119886     2.900411     2.675459
 H     0.748322     2.724712    -1.954283
 H     1.098800     2.859410    -1.303502

   59
 L
scf done: -1755.477317
Mn     0.077360     0.864928     0.172331
 P     1.331474    -1.159766     0.178198
 P    -1.499088    -0.349139    -0.958434
 O    -0.596842     0.552554     2.988216
 O    -1.753615     3.161111     0.277833
 C     0.485945    -2.326483    -0.986203
 H     0.886699    -2.101060    -1.979079
 H     0.757777    -3.363466    -0.758054
 C    -0.383523     0.609403     1.844185
 C    -1.008847     2.277058     0.173848
 C    -1.030463    -2.142940    -0.980819
 H    -1.467591    -2.583679    -0.078810
 H    -1.487767    -2.645183    -1.840572
 C    -1.648424     0.128566    -2.762402
 H    -2.551490    -0.381844    -3.121245
 C    -0.469544    -0.349428    -3.607307
 C    -1.849926     1.634970    -2.916979
 H    -2.687618     2.012233    -2.321737
 H    -0.946276     2.177870    -2.623732
 H    -2.061720     1.869808    -3.966842
 H     0.477096     0.048148    -3.230682
 H    -0.595961     0.005477    -4.637243
 H    -0.405295    -1.440840    -3.648111
 C     3.049787    -0.970077    -0.530406
 H     2.860054    -0.246241    -1.334369
 C     3.683926    -2.207063    -1.166408
 C     3.998428    -0.309380     0.472163
 H     3.573448     0.590057     0.927289
 H     4.274714    -0.992121     1.281611
 H     4.922492    -0.013695    -0.037476
 H     3.961722    -2.962898    -0.427717
 H     4.601276    -1.905947    -1.686837
 H     3.032450    -2.678530    -1.907663
 C    -3.290447    -0.358703    -0.427265
 H    -3.672633     0.610324    -0.776055
 C    -3.444645    -0.410716     1.090481
 C    -4.111800    -1.469895    -1.082806
 H    -4.037468    -1.476704    -2.174240
 H    -3.809595    -2.456660    -0.715840
 H    -5.169924    -1.337147    -0.829468
 H    -2.991281    -1.315183     1.512359
 H    -4.509477    -0.427052     1.350811
 H    -2.996877     0.455660     1.582166
 C     1.460716    -2.096949     1.791865
 H     1.774690    -1.333225     2.515837
 C     2.471324    -3.242334     1.818417
 C     0.092148    -2.634745     2.217690
 H    -0.707259    -1.894606     2.146249
 H    -0.189254    -3.501600     1.609622
 H     0.141662    -2.969963     3.259848
 H     2.253127    -3.990683     1.048445
 H     2.411912    -3.748718     2.789507
 H     3.501657    -2.906303     1.688806
 H     1.484644     1.635994     0.651157
 O     1.243747     1.523403    -1.439892
 C     1.734035     2.129791    -0.449642
 O     2.495571     3.070876    -0.322384
 H     0.420574     5.208164    -1.742883
 H     0.928422     4.750151    -1.444391

   57
 M
scf done: -1754.309425
Mn     0.075832     0.868192     0.229184
 P     1.335081    -1.152396     0.197700
 P    -1.493599    -0.326552    -0.930331
 O    -0.607058     0.499507     3.036590
 O    -1.744817     3.170671     0.362033
 C     0.496727    -2.298793    -0.991880
 H     0.901265    -2.056158    -1.979254
 H     0.769582    -3.339038    -0.780316
 C    -0.390132     0.578994     1.894566
 C    -1.007846     2.280739     0.251092
 C    -1.020148    -2.118650    -0.988728
 H    -1.459372    -2.580407    -0.098247
 H    -1.472774    -2.603621    -1.860833
 C    -1.639619     0.186508    -2.724464
 H    -2.540623    -0.318604    -3.095728
 C    -0.457556    -0.270950    -3.576090
 C    -1.843560     1.695365    -2.849755
 H    -2.682020     2.059781    -2.247743
 H    -0.940599     2.233617    -2.545492
 H    -2.055076     1.950408    -3.894960
 H     0.485964     0.127115    -3.192326
 H    -0.585651     0.099594    -4.600297
 H    -0.386178    -1.361100    -3.634387
 C     3.055793    -0.945682    -0.500130
 H     2.868566    -0.205406    -1.289649
 C     3.694070    -2.168819    -1.158366
 C     3.998958    -0.305374     0.520793
 H     3.572412     0.586570     0.989003
 H     4.268341    -1.003497     1.319485
 H     4.927047    -0.002271     0.022942
 H     3.966963    -2.940062    -0.433981
 H     4.614723    -1.856771    -1.666391
 H     3.047438    -2.624433    -1.913622
 C    -3.286832    -0.352449    -0.404970
 H    -3.670808     0.622404    -0.735176
 C    -3.446496    -0.436488     1.110892
 C    -4.102806    -1.452562    -1.085602
 H    -4.023555    -1.438692    -2.176616
 H    -3.800314    -2.445498    -0.735867
 H    -5.162377    -1.326805    -0.834783
 H    -2.990851    -1.347609     1.515720
 H    -4.512308    -0.463188     1.366435
 H    -3.005059     0.421480     1.622722
 C     1.459962    -2.123398     1.791623
 H     1.772676    -1.375542     2.532469
 C     2.469062    -3.270247     1.796277
 C     0.088864    -2.667715     2.200920
 H    -0.710043    -1.926600     2.132993
 H    -0.187976    -3.525932     1.578629
 H     0.130714    -3.017324     3.238646
 H     2.252737    -4.000641     1.008693
 H     2.405652    -3.798356     2.755495
 H     3.500137    -2.932281     1.677961
 H     1.479471     1.632742     0.726290
 O     1.242147     1.558976    -1.367426
 C     1.733792     2.146453    -0.365588
 O     2.495780     3.082493    -0.219555
